# Supplementary material for: Microwave-Assisted Subcritical Water Extraction of Hemp Seeds for the Simultaneous Recovery of Proteins and Phenolic Compounds
Source: Foods. 2025 Dec 7;14(24):4201. doi: 10.3390/foods14244201 (PMC12733026; doi:10.3390/foods14244201)
Supplement: Supplementary file 1 [file foods-14-04201-s001.zip]

Archive with 1 entries (1 files):
- foods-3992585-supplementary.pdf
